# Supplementary material for: The acid-sensing ion channel 1a modulates anxiety- and depression-related behaviors via its influencing on the activity of corticotropin-releasing hormone-expressing neurons in the hypothalamic paraventricular nucleus in male mice
Source: Transl Psychiatry. 2026 Mar 19;16:189. doi: 10.1038/s41398-026-03946-2 (PMC13040006; doi:10.1038/s41398-026-03946-2)
Supplement: Supplementary file 3 — Supplementary Data2 [file 41398_2026_3946_MOESM3_ESM.xlsx]

## Sheet: Sheet1
	Statistical analyses related to Figures 1-5 and Supplementary Figures 1-6
	Figure	Statistical method	Conditions	p value	Number of samples
	Fig. 1D	Two-tailed unpaired t-test	Time in central area
			ACSF vs. PcTx1	0.0404	n = 7 mice per group
	Fig. 1E	Two-tailed unpaired t-test	Time in open arms
			ACSF vs. PcTx1	0.0279	n = 7 mice per group
	Fig. 1F	Two-tailed unpaired t-test	TST immobility
			ACSF vs. PcTx1	0.0394	n = 7 mice per group
	Fig. 1G	Two-tailed unpaired t-test	FST immobility
			ACSF vs. PcTx1	0.0215	n = 7 mice per group
	Fig. 1I	Two-tailed unpaired t-test	Plasma ACTH level
			ACSF vs. PcTx1	0.0241	n = 6 mice per group
	Fig. 1J	Two-tailed unpaired t-test	Plasma corticosterone level
			ACSF vs. PcTx1	0.0228	n = 6 mice per group
	Fig. 2G	Two-tailed unpaired t-test	Relative ASIC1a protein (normalized to β-actin)
			mCherry vs. shASIC1a	0.0296	n = 6 mice per group
	Fig. 3A	Two-tailed unpaired t-test	Time in central area
			mCherry vs. shASIC1a	0.0157	n = 10 mice per group
	Fig. 3B	Two-tailed unpaired t-test	Time in open arms
			mCherry vs. shASIC1a	0.0452	n = 10 mice per group
	Fig. 3C	Two-tailed unpaired t-test	TST immobility
			mCherry vs. shASIC1a	0.0068	n = 10 mice per group
	Fig. 3D	Two-tailed unpaired t-test	FST immobility
			mCherry vs. shASIC1a	0.0045	n = 10 mice per group
	Fig. 3F	Two-tailed unpaired t-test	Plasma ACTH level
			mCherry vs. shASIC1a	0.0299	n = 6 mice per group
	Fig. 3G	Two-tailed unpaired t-test	Plasma corticosterone level
			mCherry vs. shASIC1a	0.003	n = 6 mice per group
	Fig.3M	Two-tailed unpaired t-test	Area under the curve
			mCherry vs. shASIC1a	0.0161	n = 5 mice per group
	Fig.3N	Two-tailed unpaired t-test	Max peak response
			mCherry vs. shASIC1a	0.0142	n = 5 mice per group
	Fig.3O	Two-way ANOVA	DeltaF/F
			mCherry vs. shASIC1a	< 0.0001	n = 5 mice per group
			-2 s: mCherry vs. shASIC1a	0.6097
			-1 s: mCherry vs. shASIC1a	0.439
			0 s: mCherry vs. shASIC1a	0.8537
			1 s: mCherry vs. shASIC1a	0.0058
			2 s: mCherry vs. shASIC1a	0.0222
			3 s: mCherry vs. shASIC1a	0.0749
			4 s: mCherry vs. shASIC1a	0.3777
			5 s: mCherry vs. shASIC1a	0.4555
			6 s: mCherry vs. shASIC1a	0.1259
	Fig. 4A	Two-way ANOVA			n = 3 per group
			1 min: Acid vs. NT	< 0.0001
			1 min: Acid vs. Acid + PcTx1	0.0002
			1 min: Acid vs. Acid + Amiloride	0.0237
			15 min: Acid vs. NT	< 0.0001
			15 min: Acid vs. Acid + PcTx1	< 0.0001
			15 min: Acid vs. Acid + Amiloride	< 0.0001
			30 min: Acid vs. NT	< 0.0001
			30 min: Acid vs. Acid + PcTx1	< 0.0001
			30 min: Acid vs. Acid + Amiloride	< 0.0001
			60 min: Acid vs. NT	< 0.0001
			60 min: Acid vs. Acid + PcTx1	< 0.0001
			60 min: Acid vs. Acid + Amiloride	< 0.0001
			90 min: Acid vs. NT	< 0.0001
			90 min: Acid vs. Acid + PcTx1	< 0.0001
			90 min: Acid vs. Acid + Amiloride	< 0.0001
			120 min: Acid vs. NT	< 0.0001
			120 min: Acid vs. Acid + PcTx1	0.0003
			120 min: Acid vs. Acid + Amiloride	< 0.0001
			180 min: Acid vs. NT	< 0.0001
			180 min: Acid vs. Acid + PcTx1	< 0.0001
			180 min: Acid vs. Acid + Amiloride	< 0.0001
			12 h: Acid vs. NT	< 0.0001
			12 h: Acid vs. Acid + PcTx1	< 0.0001
			12 h: Acid vs. Acid + Amiloride	< 0.0001
			24 h: Acid vs. NT	0.0317
			24 h: Acid vs. Acid + PcTx1	< 0.0001
			24 h: Acid vs. Acid + Amiloride	< 0.0001
	Fig. 4B	One-way ANOVA	CRH secretion level		n = 3 per group
			NT vs. Acid	0.0062
			NT vs. Acid + PcTx1	> 0.9999
	Fig. 4C	Two-tailed unpaired t-test	CRH level		n = 3 per group
			Vector vs. shASIC1a	0.0137
	Fig. 4E	One-way ANOVA	Relative CRH intensity		n = 3 per group
			OE GFP (NT ) vs.OE ASIC1a-GFP (NT )	0.0617
			OE GFP (acid treatment) vs. OE ASIC1a-GFP (acid treatment)	0.0135
			OE GFP (NT ) vs. OE GFP (acid treatment)	< 0.0001
			OE ASIC1a-GFP (NT ) vs. OE ASIC1a-GFP (acid treatment)	< 0.0001
	Fig. 4G	One-way ANOVA	Normalized CRH/β-actin level		n = 3 per group
			NT vs. Acid	0.001785
			NT vs. Acid + PcTx1	0.949672
			NT vs. Acid + Amiloride	0.700697
	Fig. 4H	One-way ANOVA	Relative CRH mRNA expression level		n = 3 per group
			NT vs. Acid	< 0.0001
			NT vs. Acid + PcTx1	0.9864
			NT vs. Acid + Amiloride	0.9969
	Fig. 5C	One-way ANOVA	Normalized P-CaMKII/CaMKII level		n = 3 per group
			NT vs. Acid	0.007558
			NT vs. Acid + PcTx1	0.999035
			NT vs. Acid + Amiloride	0.998921
	Fig. 5D	One-way ANOVA	Normalized c-Fos/β-actin level		n = 3 per group
			NT vs. Acid	0.036381
			NT vs. Acid + PcTx1	0.998887
			NT vs. Acid + Amiloride	0.999359
	Fig. 5E	One-way ANOVA	Relative c-Fos mRNA expression level		n = 3 per group
			NT vs. Acid	< 0.0001
			NT vs. Acid + PcTx1	0.9093
			NT vs. Acid + Amiloride	0.9983
	Fig. 5G	One-way ANOVA	Relative c-Fos intensity		n = 3 per group
			NT vs. Acid	3.4e-05
			NT vs. Acid + PcTx1	0.986484
			NT vs. Acid + Amiloride	0.116664
			NT vs. shASIC1a + Acid	0.85756
	Fig. 5H	One-way ANOVA	CRH level		n = 3 per group
			GFP vs. OE ASIC1a-GFP	0.0309
			GFP vs. OE ASIC1a-GFP + T-5224	0.3063
	Fig. 5J	One-way ANOVA	Normalized c-Fos/β-actin level		n = 3 per group
			GFP vs. OE ASIC1a-GFP	0.016947
			GFP vs. OE ASIC1a-GFP + T-5224	0.767657
	Fig. 5K	One-way ANOVA	Normalized CRH/β-actin level		n = 3 per group
			GFP vs. OE ASIC1a-GFP	0.046109
			GFP vs. OE ASIC1a-GFP + T-5224	0.938718
	Fig. S2A	Two-tailed unpaired t-test	OFT total distance
			ACSF vs. PcTx1	0.334	n = 7 mice per group
	Fig. S2B	Two-tailed unpaired t-test	OFT average speed
			ACSF vs. PcTx1	0.334	n = 7 mice per group
	Fig. S2C	Two-tailed unpaired t-test	EPM total distance
			ACSF vs. PcTx1	0.7189	n = 7 mice per group
	Fig. S2D	Two-tailed unpaired t-test	EPM average speed
			ACSF vs. PcTx1	0.6805	n = 7 mice per group
	Fig. S2E	Two-tailed unpaired t-test	Plasma ACTH level
			ACSF vs. PcTx1	0.366	n = 6 mice per group
	Fig. S2F	Two-tailed unpaired t-test	Plasma corticosterone level
			ACSF vs. PcTx1	0.9588	n = 6 mice per group
	Fig. S2H	Two-tailed unpaired t-test	co-location cells/ASIC1a+ cells (%)
			ACSF vs. PcTx1	0.0002	n = 5 per group
	Fig. S3A	Two-tailed unpaired t-test	OFT total distance
			mCherry vs. shASIC1a	0.8634	n = 10 mice per group
	Fig. S3B	Two-tailed unpaired t-test	OFT average speed
			mCherry vs. shASIC1a	0.864	n = 10 mice per group
	Fig. S3C	Two-tailed unpaired t-test	EPM total distance
			mCherry vs. shASIC1a	0.1212	n = 10 mice per group
	Fig. S3D	Two-tailed unpaired t-test	EPM average speed
			mCherry vs. shASIC1a	0.1232	n = 10 mice per group
	Fig. S3E	Two-tailed unpaired t-test	Plasma ACTH level
			mCherry vs. shASIC1a	0.9496	n = 6 mice per group
	Fig. S3F	Two-tailed unpaired t-test	Plasma corticosterone level
			mCherry vs. shASIC1a	0.4276	n = 6 mice per group
	Fig. S4C	Two-tailed unpaired t-test	Area under the curve
			mCherry vs. shASIC1a	0.0145	n = 5 mice per group
	Fig. S4D	Two-tailed unpaired t-test	Max peak response
			mCherry vs. shASIC1a	0.0184	n = 5 mice per group
	Fig. S4F	Two-tailed unpaired t-test	c-Fos relative to CRH-positive cells
			mCherry vs. shASIC1a	0.0002	n = 5 mice per group
	Fig. S4G	Two-tailed unpaired t-test	c-Fos relative to CRH-negative cells
			mCherry vs. shASIC1a	0.5074	n = 5 mice per group
	Fig. S4I	Two-tailed unpaired t-test	Relative CRH protein (normalized to β-actin)
			mCherry vs. shASIC1a	0.0306	n = 6 mice per group
	Fig. S5B	One-way ANOVA	Relative intensity of peak Ca2+ at pH 6.5		n = 77 in Vector group, n = 63 in OE ASIC1a group, n = 48 in shASIC1a group, n = 73 in OE ASIC1a + PcTx1 group, n = 60 in OE ASIC1a + Amiloride group
			Vector vs. OE ASIC1a	0.0399
			Vector vs. shASIC1a	< 0.0001
			OE ASIC1a vs. OE ASIC1a + PcTx1	< 0.0001
			OE ASIC1a vs. OE ASIC1a + Amiloride	< 0.0001
	Fig. S6B	Two-tailed unpaired t-test	Ratio of P-CaMKII expression (/CaMKII)		n = 5 mice per group
			control vs. stress	0.0238
	Fig. S6C	Two-tailed unpaired t-test	Time in central area		n = 7 mice per group
			ACSF vs. T-5224	0.011
	Fig. S6D	Two-tailed unpaired t-test	Time in open arms		n = 7 mice per group
			ACSF vs. T-5224	0.0128
	Fig. S6E	Two-tailed unpaired t-test	TST immobility		n = 7 mice per group
			ACSF vs. T-5224	0.0171
	Fig. S6F	Two-tailed unpaired t-test	FST immobility		n = 7 mice per group
			ACSF vs. T-5224	0.0191
